# Supplementary material for: TWIK Complex Expression in Prostate Cancer: Insights into the Biological and Therapeutic Significances of Potassium Ion Channels in Clinical Cancer
Source: Biology (Basel). 2025 May 19;14(5):569. doi: 10.3390/biology14050569 (PMC12109200; doi:10.3390/biology14050569)
Supplement: Supplementary file 1 [file biology-14-00569-s001.zip]

Archive with 1 entries (1 files):
- biology-3542801-supplementary.xls
