# Supplementary material for: TWIK Complex Expression in Prostate Cancer: Insights into the Biological and Therapeutic Significances of Potassium Ion Channels in Clinical Cancer
Source: Biology (Basel). 2025 May 19;14(5):569. doi: 10.3390/biology14050569 (PMC12109200; doi:10.3390/biology14050569)
Supplement: Supplementary file 1 [file biology-14-00569-s001.zip › biology-3542801-supplementary.xls]

## Sheet: Supplementary Table
CLINICOPATHOLOGICAL, BIOCHEMICAL AND GENOMIC CORRELATES OF TWIK COMPLEX EXPRESSION IN PROSTATE CANCER
		TWIK Expression
		N	Mean	Std. Error	95% Confidence Interval for Mean		F	P	FDR
					Lower Bound	Upper Bound
Primary Gleason patterns	Pattern2	1	0.610944	.	.	.	15.449	<0.001	<0.001
	Pattern3	403	0.659924	0.0231753	0.614364	0.705484
	Pattern4	326	0.836065	0.0323404	0.772442	0.899688
	Pattern5	58	1.11318	0.0862993	0.940368	1.28599
	Total	788	0.766094	0.0194911	0.727833	0.804354
Secondary Gleason patterns	Pattern3	257	0.690633	0.0301708	0.631219	0.750048	12.44	<0.001	<0.001
	Pattern4	399	0.746437	0.0277649	0.691853	0.801021
	Pattern5	132	0.972431	0.0516065	0.870341	1.07452
	Total	788	0.766094	0.0194911	0.727833	0.804354
Gleason grade	Low Gleason grade	415	0.637598	0.0228242	0.592732	0.682463	71.602	<0.001	<0.001
	High Gleason grade	308	0.965388	0.0328074	0.900832	1.02994
	Total	723	0.777237	0.0200702	0.737834	0.81664
ISUP grade group I	ISUP Group I	98	0.639678	0.0381645	0.563932	0.715424	17.344	<0.001	<0.001
	ISUP Group II	260	0.667534	0.0293579	0.609724	0.725345
	ISUP Group III	132	0.695213	0.0442741	0.607628	0.782797
	ISUP Group IV	71	0.92257	0.074775	0.773436	1.0717
	ISUP Group V	162	1.03966	0.0472275	0.946393	1.13292
	Total	723	0.777237	0.0200702	0.737834	0.81664
ISUP grade group II	ISUP Group I and II	358	0.659909	0.0237253	0.61325	0.706568	35.102	<0.001	<0.001
	ISUP Group III-V	365	0.892315	0.0311079	0.831142	0.953489
	Total	723	0.777237	0.0200702	0.737834	0.81664
Pathological Tumour stage I	pT1	266	0.650992	0.0259161	0.599964	0.70202	17.03	<0.001	<0.001
	pT2	371	0.817612	0.0291154	0.76036	0.874865
	pT3	44	1.09123	0.0980277	0.893541	1.28892
	pT4	3	2	0	2	2
	Total	684	0.775603	0.0204596	0.735431	0.815774
Pathological T stage II	Early T stage	637	0.748034	0.0203643	0.708045	0.788024	25.489	<0.001	<0.001
	Late T stage	47	1.14924	0.0973765	0.95323	1.34525
	Total	684	0.775603	0.0204596	0.735431	0.815774
Pathological Node stage	N0	321	0.733723	0.0313363	0.672072	0.795374	6.187	0.013	‎0.015
	N1 and above	76	0.913107	0.0667327	0.780169	1.04605
	Total	397	0.768063	0.0285594	0.711916	0.82421
Overall Disease stage	Early Stage	310	0.670697	0.0240799	0.623316	0.718079	28.92	<0.001	<0.001
	Late Stage	309	0.898127	0.0347955	0.82966	0.966594
	Total	619	0.784228	0.0216179	0.741775	0.826682
Age at Diagnosis	65 years and below	450	0.786323	0.0274083	0.732459	0.840188	0.12	0.73	0.73
	66 years and above	143	0.805701	0.0494212	0.708005	0.903397
	Total	593	0.790996	0.0239532	0.743953	0.83804
Androgen Deprivation Therapy	Complete response	224	0.801591	0.0387667	0.725195	0.877987	9.62	0.002	0.003
	Other responses	44	1.10392	0.0972073	0.907883	1.29996
	Total	268	0.851228	0.0366871	0.778995	0.92346
Fraction Genome Altered	Low FGA	326	0.701176	0.0269019	0.648252	0.7541	9.487	0.002	0.003
	High FGA	292	0.828507	0.0317157	0.766086	0.890928
	Total	618	0.761339	0.0207797	0.720531	0.802146
Tumour Mutation Burden	Low TMB	295	0.803779	0.0328082	0.73921	0.868348	0.443	0.506	0.545
	High TMB	343	0.774362	0.0297468	0.715853	0.832872
	Total	638	0.787964	0.0220331	0.744698	0.83123
Prostate-specific Antigen	Low pSA	59	0.781946	0.0769553	0.627904	0.935989	9.155	0.003	0.004
	High pSA	34	1.18538	0.114194	0.953052	1.41771
	Total	93	0.929438	0.0669994	0.796372	1.06251

## Sheet: Supplementary Materials1
TWIK-high: Hallmark oncogenic signalling enrichment
Term	P-value	Adjusted P-value	Odds Ratio	Combined Score	Genes
E2F Targets	1.39e-52	6.97e-51	30.5432	3646.95	TOP2A;NUP107;TFRC;DSCC1;BUB1B;MKI67;BRCA2;SMC4;LMNB1;CDC20;XPO1;PTTG1;STMN1;MYBL2;KPNA2;DLGAP5;TMPO;TCF19;HELLS;CIT;MELK;ESPL1;DEPDC1;MCM4;BIRC5;KIF2C;MCM6;PCNA;CDCA3;CDCA8;UNG;AURKA;RAD51AP1;CCNB2;RACGAP1;RAD21;PLK4;CDKN2C;RRM2;SPAG5;NAP1L1;CENPE;WEE1;CDK4;UBE2T;KIF4A;ANP32E;TACC3;CDK1;TRIP13;RAN;MAD2L1;CDKN3
G2-M Checkpoint	4.21e-51	1.05e-49	29.6347	3437.42	TOP2A;KIF11;MKI67;BRCA2;SMC4;KIF15;LMNB1;CDC20;XPO1;PTTG1;SNRPD1;EXO1;STMN1;PBK;NEK2;MYBL2;KPNA2;TMPO;CCNA2;ESPL1;BIRC5;KIF2C;MCM6;ODC1;TTK;CENPA;AURKA;CCNB2;CDC45;RACGAP1;RAD21;RAD54L;E2F2;E2F3;BUB1;PLK4;POLQ;CDKN2C;UBE2C;CDC7;CDC6;NDC80;TPX2;CENPE;CENPF;MARCKS;CDK4;KIF4A;TACC3;CDK1;MAD2L1;CDKN3
Myc Targets V1	4.62e-28	7.7e-27	16.6553	1048.33	SET;PCNA;PSMD14;GLO1;ODC1;HNRNPR;TYMS;CDC20;XPO1;CDC45;SNRPD1;KPNA2;RRM1;CBX3;VBP1;PTGES3;NAP1L1;SRPK1;CCNA2;PSMA6;PSMC6;PSMA1;XPOT;CDK4;CLNS1A;SNRPG;SRSF3;UBA2;MCM4;VDAC1;HPRT1;MCM6;EIF4G2;RAN;MAD2L1
Mitotic Spindle	4.48e-21	5.6e-20	13.0758	612.671	TOP2A;TTK;KIF11;BRCA2;SMC4;KIF15;LMNB1;AURKA;CCNB2;FGD6;RACGAP1;NEK2;KNTC1;ECT2;BUB1;DLGAP5;NCK1;NDC80;ANLN;TPX2;CENPE;CENPF;MARCKS;ESPL1;KIF4A;ABI1;CDK1;BIRC5;KIF2C
TNF-alpha Signaling via NF-kB	6.68e-20	6.68e-19	12.4281	548.73	CD83;CSF2;SDC4;TNFAIP6;CD80;SERPINE1;SLC2A3;PTGS2;TNF;DRAM1;PLAU;KYNU;CCRL2;SLC16A6;OLR1;DUSP4;JAG1;GCH1;RIPK2;PLAUR;INHBA;GEM;PTPRE;BMP2;MARCKS;GPR183;BHLHE40;BIRC2
KRAS Signaling Up	8.25e-19	5.9e-18	11.868	494.162	NRP1;ADAMDEC1;CSF2;RGS16;CXCR4;LY96;PRDM1;PTGS2;RELN;GPNMB;PLAU;CA2;SPP1;FCER1G;IGFBP3;PLAUR;NAP1L2;INHBA;NGF;CLEC4A;MMP11;ADAM17;BMP2;TSPAN13;SLPI;ITGBL1;IRF8
mTORC1 Signaling	9.74e-18	6.09e-17	11.3181	443.329	PSMD12;TFRC;PSMD14;GMPS;CXCR4;SLC2A3;TMEM97;SLC7A11;UNG;AURKA;BUB1;CTSC;RRM2;TXNRD1;ASNS;ELOVL6;CCT6A;PSMA3;RIT1;PSMC6;PPA1;BHLHE40;MCM4;POLR3G;HPRT1;BCAT1
IL-2/STAT5 Signaling	1.05e-15	5.83e-15	10.3073	355.509	CD86;NRP1;PHTF2;CD83;CSF2;NCOA3;RGS16;ODC1;SPRY4;SLC2A3;CDC6;LCLAT1;HOPX;TTC39B;PLSCR1;BMP2;CA2;CASP3;BHLHE40;NFKBIZ;SPP1;PIM1;IRF8;ICOS
Inflammatory Response	1.16e-13	5.82e-13	9.21683	274.489	LYN;MSR1;PTGIR;GCH1;TNFAIP6;RIPK2;RGS16;SERPINE1;OSM;PLAUR;INHBA;PTPRE;RGS1;GPR183;ABI1;CCRL2;CLEC5A;APLNR;OLR1;HAS2;BDKRB1;CD55
Interferon Gamma Response	4.29e-09	1.79e-08	6.79603	130.937	CD86;GCH1;TNFAIP6;RIPK2;NCOA3;IFI44;PTGS2;PLSCR1;PSMA3;CASP3;ST8SIA4;PIM1;CMPK2;IRF8;IRF5;FCGR1A;PTPN2
Angiogenesis	3.21e-08	1.15e-07	20.381	351.656	NRP1;POSTN;VCAN;COL3A1;JAG1;COL5A2;SPP1;OLR1
UV Response Up	6.07e-08	2.02e-07	7.04753	117.113	LYN;FEN1;TFRC;GCH1;ASNS;FMO1;DNAJA1;BMP2;CA2;EPCAM;CASP3;HMOX1;E2F5;ATP6V1C1
Hypoxia	1.86e-07	5.8e-07	5.88697	91.2421	LXN;SDC4;IGFBP3;SERPINE1;BGN;PLAUR;CXCR4;SLC2A3;CP;EFNA3;STBD1;KIF5A;BHLHE40;PIM1;HMOX1
Glycolysis	1.1e-06	3.05e-06	5.44444	74.7049	COPB2;IGFBP3;CXCR4;TXN;CENPA;AURKA;EFNA3;VCAN;STMN1;DEPDC1;CDK1;CHST1;KIF20A;B4GALT4
Allograft Rejection	1.1e-06	3.05e-06	5.44444	74.7049	LYN;CD86;RIPK2;CD80;LY86;THY1;INHBA;TNF;ABI1;ST8SIA4;UBE2N;IRF8;BCAT1;NCK1
Myc Targets V2	1.55e-06	4.08e-06	11.4006	152.494	SUPV3L1;PLK4;CBX3;CDK4;MCM4;TMEM97;TFB2M;UNG
heme Metabolism	6.03e-06	1.43e-05	5.00971	60.2146	ISCA1;USP15;TFRC;GMPS;ASNS;FBXO34;SLC7A11;SLC30A10;CA2;RNF19A;UCP2;E2F2;CDR2
Apoptosis	1.98e-05	4.49e-05	5.25582	56.9295	TOP2A;DNAJA1;BMP2;WEE1;GCH1;SLC20A1;IFNB1;CASP3;BGN;HMOX1;TNF
UV Response Dn	0.000221	0.000442	4.74691	39.9531	COL1A1;NRP1;COL3A1;COL11A1;SERPINE1;COL5A2;BHLHE40;HAS2;CDON
PI3K/AKT/mTOR Signaling	0.000752	0.00144665	5.05879	36.385	RIT1;CDK4;UBE2N;CDK1;CXCR4;NGF;NCK1
TGF-beta Signaling	0.000998	0.00184868	7.19296	49.6996	BMP2;RAB31;SLC20A1;SERPINE1;LEFTY2
DNA Repair	0.00138639	0.00247571	3.99551	26.2946	FEN1;GTF2A2;PCNA;RRM2B;CMPK2;HPRT1;TYMS;CCNO
Hedgehog Signaling	0.00163958	0.00282687	8.7875	56.357	NRP1;TLE1;THY1;SCG2
Interferon Alpha Response	0.00261111	0.00435184	4.65452	27.685	PLSCR1;PSMA3;RIPK2;CCRL2;CMPK2;IFI44
Cholesterol Homeostasis	0.0040421	0.00651952	5.10285	28.1218	PLSCR1;JAG1;ANXA5;PLAUR;TMEM97
p53 Pathway	0.0079538	0.0117556	2.94746	14.2484	PTPRE;BMP2;PCNA;DRAM1;RGS16;HMOX1;SLC7A11;SLC19A2
IL-6/JAK/STAT3 Signaling	0.00799382	0.0117556	4.29102	20.7217	CSF2;PIM1;HMOX1;TNF;PTPN2
Adipogenesis	0.0244612	0.0321857	2.55627	9.48549	PPM1B;CDKN2C;CHUK;UCP2;UBQLN1;ELOVL6;MAP4K3
Oxidative Phosphorylation	0.0244612	0.0321857	2.55627	9.48549	SUPV3L1;ISCA1;TIMM17A;COX11;VDAC1;ATP1B1;ATP6V1C1
Reactive Oxygen Species Pathway	0.0323134	0.0414275	4.56522	15.6691	TXNRD1;OXSR1;TXN
TWIK-low: Hallmark oncogenic signalling enrichment
Term	P-value	Adjusted P-value	Odds Ratio	Combined Score	Genes
Estrogen Response Early	1.39e-14	1.58e-13	25.1844	803.508	KDM4B;SLC22A5;CANT1;HSPB8;ITPK1;ABAT;GFRA1;CELSR1;CBFA2T3;THSD4;SEC14L2;KRT15;NBL1;MSMB
Apical Junction	4.67e-08	3.97e-07	14.5308	245.288	TRO;RRAS;CNTN1;NRTN;FLNC;MYL9;SORBS3;ACTG2;JAM3
KRAS Signaling Dn	9.05e-05	0.000385	9.10894	84.8074	KRT15;SIDT1;PKP1;NOS1;KRT5;THNSL2

## Sheet: Supplementary Materials2
TWIK-high: Gene ontology enrichment for oncogenic signalling
Term	P-value	Adjusted P-value	Odds Ratio	Combined Score	Genes
Positive Regulation Of Cell Cycle Process (GO:0090068)	7.05e-14	1.54e-10	13.274	401.977	PLK4;FEN1;RRM1;SPAG5;CDCA8;CDC7;CDC6;SMC4;NDC80;CIT;AURKA;PLSCR1;RACGAP1;RRM2B;RAD21;BIRC5;ECT2;MAD2L1
Microtubule Cytoskeleton Organization Involved In Mitosis (GO:1902850)	1.64e-12	1.79e-09	20.5126	556.658	CDCA8;TTK;KIF11;NDC80;CENPE;ESPL1;KIF4A;STMN1;CDK1;TACC3;BIRC5;DLGAP5;RAN
Spindle Assembly Checkpoint Signaling (GO:0071173)	5.23e-11	1.91e-08	37.9232	897.793	CDC20;CENPF;BUB1B;TTK;KNTC1;TRIP13;BUB1;NDC80;MAD2L1
Mitotic Spindle Assembly Checkpoint Signaling (GO:0007094)	5.23e-11	1.91e-08	37.9232	897.793	CDC20;CENPF;BUB1B;TTK;KNTC1;TRIP13;BUB1;NDC80;MAD2L1
Mitotic Spindle Checkpoint Signaling (GO:0071174)	5.23e-11	1.91e-08	37.9232	897.793	CDC20;CENPF;BUB1B;TTK;KNTC1;TRIP13;BUB1;NDC80;MAD2L1
Negative Regulation Of Mitotic Metaphase/Anaphase Transition (GO:0045841)	1.13e-10	3.53e-08	33.9278	777.138	CDC20;CENPF;BUB1B;TTK;KNTC1;TRIP13;BUB1;NDC80;MAD2L1
Mitotic Cytokinesis (GO:0000281)	5.97e-10	1.47e-07	16.5101	350.669	ANLN;ESPL1;RACGAP1;KIF4A;STMN1;BIRC5;CDCA8;KIF20A;ECT2;CENPA;CIT
Mitotic Cell Cycle Phase Transition (GO:0044772)	6.04e-10	1.47e-07	10.4874	222.623	UBE2C;CDC7;AURKA;CCNA2;CCNB2;WEE1;MELK;CDK4;CDK1;TACC3;E2F3;BCAT1;CCNO;CDKN3
Mitotic Spindle Organization (GO:0007052)	2.79e-09	6.1e-07	11.8713	233.838	CENPE;TPX2;KIF4A;STMN1;BIRC5;CDCA8;TTK;KIF11;DLGAP5;NDC80;RAN;AURKA
Positive Regulation Of Mitotic Cell Cycle Phase Transition (GO:1901992)	1.87e-08	3.58e-06	13.5401	240.92	CDC20;RRM1;RRM2;ESPL1;RRM2B;UBE2C;CDK4;CDK1;CDC7;DLGAP5
Cytoskeleton-Dependent Cytokinesis (GO:0061640)	1.96e-08	3.58e-06	11.3085	200.697	ANLN;ESPL1;RACGAP1;KIF4A;STMN1;BIRC5;CDCA8;KIF20A;ECT2;CENPA;CIT
Positive Regulation Of Mitotic Sister Chromatid Separation (GO:1901970)	3.5e-08	5.89e-06	47.259	811.402	CDC20;ESPL1;UBE2C;CDCA8;BIRC5;DLGAP5
Mitotic Sister Chromatid Segregation (GO:0000070)	6.02e-08	9.42e-06	8.74198	145.336	TPX2;CENPE;ESPL1;SPAG5;CDCA8;KNTC1;KIF2C;KIF11;SMC4;NDC80;DLGAP5;RAN
Sister Chromatid Segregation (GO:0000819)	4.19e-07	5.09e-05	18.428	270.628	TOP2A;SPAG5;ESPL1;KNTC1;SMC4;NDC80;RAN
Nuclear Chromosome Segregation (GO:0098813)	2.14e-06	0.000234	32.1033	419.075	TOP2A;CENPF;KIF2C;GEM;NDC80
Regulation Of Sister Chromatid Cohesion (GO:0007063)	2.66e-06	0.000265	70.4	903.625	FEN1;ESPL1;RAD21;BUB1
Mitotic Nuclear Division (GO:0140014)	3.09e-06	0.000294	13.0863	166.022	SPAG5;ESPL1;UBE2C;KNTC1;SMC4;NDC80;RAN
Regulation Of Mitotic Cell Cycle Phase Transition (GO:1901990)	3.66e-06	0.000334	8.34715	104.496	ANLN;CENPE;CENPF;CDKN2C;UBE2C;CDK4;KNTC1;CDC6;AURKA
Double-Strand Break Repair Via Homologous Recombination (GO:0000724)	4.15e-06	0.000364	7.08788	87.8331	RAD51AP1;FEN1;CDC45;PSMD14;RAD21;UBE2N;MCM4;CDC7;MCM6;BRCA2
Kinetochore Assembly (GO:0051382)	4.74e-06	0.000384	56.3171	690.394	CENPE;CENPF;KNTC1;DLGAP5
Regulation Of Attachment Of Spindle Microtubules To Kinetochore (GO:0051988)	4.74e-06	0.000384	56.3171	690.394	RACGAP1;SPAG5;NEK2;ECT2
Mitotic Spindle Elongation (GO:0000022)	7.82e-06	0.00059	46.9286	551.854	RACGAP1;KIF4A;BIRC5;CDCA8
Mitotic Spindle Midzone Assembly (GO:0051256)	7.82e-06	0.00059	46.9286	551.854	RACGAP1;KIF4A;BIRC5;CDCA8
Positive Regulation Of G2/M Transition Of Mitotic Cell Cycle (GO:0010971)	9.41e-06	0.000665	22.0654	255.373	RRM1;RRM2B;CDK4;CDK1;CDC7
Positive Regulation Of Metaphase/Anaphase Transition Of Cell Cycle (GO:1902101)	1.21e-05	0.00076	40.2224	455.266	CDC20;ESPL1;UBE2C;DLGAP5
Positive Regulation Of Mitotic Cell Cycle Spindle Assembly Checkpoint (GO:0090267)	1.21e-05	0.00076	40.2224	455.266	BIRC5;CDCA8;NDC80;MAD2L1
Positive Regulation Of Mitotic Metaphase/Anaphase Transition (GO:0045842)	1.21e-05	0.00076	40.2224	455.266	CDC20;ESPL1;UBE2C;DLGAP5
Positive Regulation Of Spindle Checkpoint (GO:0090232)	1.21e-05	0.00076	40.2224	455.266	BIRC5;CDCA8;NDC80;MAD2L1
Positive Regulation Of Cytokinesis (GO:0032467)	1.71e-05	0.000986	12.8731	141.293	RACGAP1;CDCA8;BIRC5;CDC6;ECT2;CIT
Positive Regulation Of Cell Cycle G2/M Phase Transition (GO:1902751)	1.9e-05	0.00105694	18.5786	201.982	RRM1;RRM2B;CDK4;CDK1;CDC7
Positive Regulation Of Chromosome Separation (GO:1905820)	2.57e-05	0.0013736	31.281	330.576	PLSCR1;CDCA8;BIRC5;SMC4
Mitotic Spindle Assembly (GO:0090307)	3.49e-05	0.00181314	11.1764	114.709	TPX2;RACGAP1;KIF4A;CDCA8;BIRC5;KIF11
Establishment Of Chromosome Localization (GO:0051303)	3.56e-05	0.00181314	28.1514	288.347	CENPF;KIF2C;GEM;NDC80
Regulation Of Chromosome Segregation (GO:0051983)	4.19e-05	0.00203854	15.3444	154.672	KIF2C;CDC6;MKI67;SMC4;BUB1
Regulation Of Mitotic Metaphase/Anaphase Transition (GO:0030071)	6.51e-05	0.00303281	9.87435	95.182	CDC20;CENPE;ESPL1;UBE2C;CDC6;DLGAP5
Regulation Of Mitotic Cell Cycle Spindle Assembly Checkpoint (GO:0090266)	8.19e-05	0.00351508	21.6516	203.747	CDCA8;BIRC5;NDC80;MAD2L1
Metaphase Plate Congression (GO:0051310)	8.19e-05	0.00351508	9.43453	88.7796	CENPE;CENPF;CDCA8;KIF2C;GEM;NDC80
Cell Cycle G1/S Phase Transition (GO:0044843)	9.15e-05	0.00377851	9.22896	85.8232	CCNA2;CDK4;E2F3;CDC7;BCAT1;CDKN3
Regulation Of Cyclin-Dependent Protein Kinase Activity (GO:1904029)	0.000102	0.00398505	9.03214	83.0149	CCNA2;CCNB2;CDKN2C;CDC6;CCNO;CDKN3
Positive Regulation Of Mitotic Nuclear Division (GO:0045840)	0.000128	0.00455006	11.7599	105.444	CDC20;ESPL1;UBE2C;DLGAP5;AURKA
Nucleotide Biosynthetic Process (GO:0009165)	0.00013	0.00455006	18.7629	167.832	RRM1;RRM2;RRM2B;HPRT1
Regulation Of Cyclin-Dependent Protein Serine/Threonine Kinase Activity (GO:0000079)	0.000131	0.00455006	6.89471	61.6434	CCNA2;CCNB2;ADAM17;CDKN2C;CDC6;CCNO;CDKN3
Nucleoside Diphosphate Metabolic Process (GO:0009132)	0.00015	0.00514743	42.0875	370.437	RRM1;RRM2;RRM2B
Myeloid Cell Differentiation (GO:0030099)	0.000154	0.00517547	8.32205	73.0729	LYN;CSF2;RACGAP1;CASP3;INHBA;PTPN2
G2/M Transition Of Mitotic Cell Cycle (GO:0000086)	0.000191	0.00632144	10.6891	91.5563	CCNA2;WEE1;MELK;CDK1;AURKA
Positive Regulation Of Amyloid Precursor Protein Catabolic Process (GO:1902993)	0.000197	0.00643293	16.5538	141.251	LYN;EFNA3;CASP3;TNF
Negative Regulation Of Lymphocyte Proliferation (GO:0050672)	0.000216	0.0069568	10.3742	87.5557	CD86;LYN;SDC4;GPNMB;CD80
Regulation Of Pathway-Restricted SMAD Protein Phosphorylation (GO:0060393)	0.000224	0.00711476	7.71524	64.8287	GREM1;BMP2;TTK;INHBA;DKK1;LEFTY2
Cell Cycle G2/M Phase Transition (GO:0044839)	0.000244	0.0076346	10.0773	83.8208	CCNA2;WEE1;MELK;CDK1;AURKA
G1/S Transition Of Mitotic Cell Cycle (GO:0000082)	0.000268	0.008263	7.44377	61.2212	CDK4;E2F2;E2F3;CDC7;BCAT1;CDKN3
Collagen Fibril Organization (GO:0030199)	0.000308	0.00904568	9.53163	77.0546	COL1A1;GREM1;COL3A1;COL11A1;COL5A2
Kinetochore Organization (GO:0051383)	0.000316	0.00904568	30.0595	242.296	CENPE;CENPF;DLGAP5
Positive Regulation Of Binding (GO:0051099)	0.000316	0.00904568	5.90614	47.5932	BMP2;RIPK2;STMN1;PLAUR;TXN;NGF;RAN
Positive Regulation Of DNA Biosynthetic Process (GO:2000573)	0.000318	0.00904568	7.19071	57.9058	GREM1;CCT6A;PCNA;DSCC1;PTGES3;NEK2
Osteoclast Differentiation (GO:0030316)	0.000398	0.0111689	13.398	104.894	BMP2;GLO1;GPR183;SNX10
Double-Strand Break Repair Via Break-Induced Replication (GO:0000727)	0.00043	0.0117553	26.3007	203.9	MCM4;CDC7;MCM6
Protein Localization To Kinetochore (GO:0034501)	0.00043	0.0117553	26.3007	203.9	CDK1;KNTC1;TTK
DNA-templated DNA Replication (GO:0006261)	0.00044	0.0119034	6.73279	52.0288	RRM1;CDC45;RRM2B;MCM4;TOPBP1;MCM6
Negative Regulation Of Signal Transduction (GO:0009968)	0.00046	0.0122886	3.36696	25.8702	LYN;SFRP4;PTPRE;BMP2;PTGIR;TLE1;IGFBP3;SPRY4;DKK1;TNF;PTPN2;NCK1
Attachment Of Mitotic Spindle Microtubules To Kinetochore (GO:0051315)	0.000567	0.0142615	23.3772	174.756	CENPE;KIF2C;NDC80
Positive Regulation Of T-helper Cell Differentiation (GO:0045624)	0.000567	0.0142615	23.3772	174.756	CD86;CD80;NFKBIZ
DNA Replication (GO:0006260)	0.000597	0.0148407	6.32954	46.9921	FEN1;SET;CDK1;MCM4;NAP1L1;MCM6
Erythrocyte Differentiation (GO:0030218)	0.000638	0.0155088	8.01238	58.953	LYN;RACGAP1;CASP3;INHBA;PTPN2
Negative Regulation Of T Cell Activation (GO:0050868)	0.000638	0.0155088	8.01238	58.953	CD86;SDC4;GPNMB;IFNB1;CD80
Regulation Of T Cell Proliferation (GO:0042129)	0.000793	0.0187324	5.97173	42.639	CD86;TFRC;SDC4;GPNMB;CD80;NCK1
Nucleic Acid Metabolic Process (GO:0090304)	0.000815	0.0189891	10.8187	76.9402	FEN1;TOPBP1;KPNA2;RAN
Negative Regulation Of Viral Genome Replication (GO:0045071)	0.000916	0.0205115	7.34319	51.3665	PLSCR1;SLPI;IFNB1;TNF;SRPK1
Centromere Complex Assembly (GO:0034508)	0.000918	0.0205115	19.1249	133.74	CENPE;CENPF;DLGAP5
Positive Regulation Of Acute Inflammatory Response (GO:0002675)	0.000918	0.0205115	19.1249	133.74	OSM;PTGS2;TNF
Regulation Of Cytokinesis (GO:0032465)	0.00097	0.0210168	5.72876	39.7491	RACGAP1;KIF20A;CDC6;ECT2;CIT;AURKA
Positive Regulation Of p38MAPK Cascade (GO:1900745)	0.290675	0.393433	3.0255	3.73816	BMP2
TWIK-low: Gene ontology enrichment for oncogenic signalling
Term	P-value	Adjusted P-value	Odds Ratio	Combined Score	Genes
Muscle Contraction (GO:0006936)	5.11e-08	4.01e-05	24.1867	406.079	SMTN;DES;TPM2;MYL6B;MYH11;NOS1;MYLK
Apical Protein Localization (GO:0045176)	3.86e-06	0.00151208	142.293	1773.76	ATP8B1;CELSR1;JAM3
Smooth Muscle Contraction (GO:0006939)	1.65e-05	0.00383928	77.5948	854.498	SMTN;MYH11;MYLK
Regulation Of Aerobic Respiration (GO:1903715)	3.06e-05	0.00479459	60.9582	633.675	PINK1;CBFA2T3;COX7A1
Xenobiotic Catabolic Process (GO:0042178)	4.33e-05	0.0056638	53.333	535.8	GSTM4;GSTM3;NOS1
Intermediate Filament Organization (GO:0045109)	0.000111	0.0124853	17.9918	163.756	DES;KRT15;PKP1;KRT5
Actomyosin Structure Organization (GO:0031032)	0.000181	0.01771	15.7665	135.885	CSRP1;MYH11;FLNC;MYL9
Myofibril Assembly (GO:0030239)	0.000633	0.0450942	19.8179	145.969	CSRP1;FLNC;MYL9
Negative Regulation Of Potassium Ion Transport (GO:0043267)	0.000847	0.0474306	56.1042	396.872	BIN1;NOS1
Positive Regulation Of Purine Nucleotide Biosynthetic Process (GO:1900373)	0.000847	0.0474306	56.1042	396.872	PINK1;NOS1

## Sheet: Supplementary Materials3
TWIK-high Metabolic pathway enrichment
Term	P-value	Adjusted P-value	Odds Ratio	Combined Score	Genes
Ubiquitin mediated proteolysis	5.56e-10	4.26e-08	13.5965	289.734	UBE2W;UBE3C;UBA6;UBE2C;UBE2D2;UBE2E3;SIAH1;UBA3;UBE2N;UBA2;CBLB;UBE2A
Bile secretion	2.21e-08	1.13e-06	15.8042	278.591	UGT1A10;CA2;SLC10A1;ATP1B3;SLC5A1;ATP1B1;SLC22A8;UGT1A8;UGT1A7
Retinol metabolism	1.11e-05	0.000384	13.4871	153.835	UGT1A10;CYP26A1;CYP2C9;CYP2C18;UGT1A8;UGT1A7
Ferroptosis	1.25e-05	0.000384	19.2463	217.231	TFRC;ACSL6;HMOX1;SLC7A11;CP
Porphyrin and chlorophyll metabolism	1.59e-05	0.000406	18.2315	201.429	UGT1A10;HMOX1;UGT1A8;CP;UGT1A7
Carbohydrate digestion and absorption	2.48e-05	0.000541	16.4918	174.916	MGAM;SI;ATP1B3;SLC5A1;ATP1B1
Glycosaminoglycan biosynthesis	4.47e-05	0.000855	14.426	144.484	B3GNT2;CHST1;CHSY3;B4GALT4;HS3ST1
Mineral absorption	8.16e-05	0.00124084	12.5855	118.474	SLC6A19;HMOX1;ATP1B3;SLC5A1;ATP1B1
Proximal tubule bicarbonate reclamation	0.000631	0.00603209	20.5159	151.171	CA2;ATP1B3;ATP1B1
Pyrimidine metabolism	0.000784	0.00705918	10.5769	75.6319	RRM1;RRM2;RRM2B;TYMS
Steroid hormone biosynthesis	0.00108305	0.00920594	9.64669	65.8673	UGT1A10;HSD3B1;UGT1A8;UGT1A7
Pentose and glucuronate interconversions	0.00200834	0.0153638	13.2287	82.1561	UGT1A10;UGT1A8;UGT1A7
Cardiac muscle contraction	0.00398411	0.0277077	6.61613	36.557	ASPH;ATP1B3;ATP1B1;COX7B2
Glycosphingolipid biosynthesis	0.00448841	0.0298577	9.75862	52.7576	B3GALT1;B3GNT2;B4GALT4
Cysteine and methionine metabolism	0.00603533	0.0369362	8.71827	44.5514	SDS;MAT2A;MAT1A
Selenocompound metabolism	0.00687731	0.0404703	18.116	90.209	TXNRD1;SEPHS1
Protein digestion and absorption	0.00722792	0.0409582	5.54237	27.3228	SLC6A19;SLC7A7;ATP1B3;ATP1B1
TWIK-low Metabolic pathway enrichment
Term	P-value	Adjusted P-value	Odds Ratio	Combined Score	Genes
Valine, leucine and isoleucine degradation	2.5e-11	2.2e-09	51.6234	1260.31	ALDH3A2;ALDH2;PCCA;EHHADH;ABAT;ACAA1;ACSF3;BCAT2
beta-Alanine metabolism	3.66e-11	2.2e-09	77.6165	1865.2	ALDH3A2;ALDH2;SMOX;EHHADH;ABAT;MLYCD;CNDP2
Propanoate metabolism	9.54e-11	3.82e-09	66.1045	1525.22	ACSS3;ACSS2;PCCA;EHHADH;ABAT;MLYCD;ACSS1
Arginine and proline metabolism	6.74e-08	1.62e-06	34.2998	566.383	ALDH3A2;ARG2;ALDH2;SMOX;NOS1;CNDP2
Fatty acid degradation	1.04e-06	2.09e-05	32.6924	450.271	ALDH3A2;ACADVL;ALDH2;EHHADH;ACAA1
Pyruvate metabolism	1.64e-06	2.46e-05	29.5729	393.92	ALDH3A2;ACSS2;ALDH2;LDHD;ACSS1
Histidine metabolism	2.1e-06	2.79e-05	54.5871	713.748	ALDH3A2;ALDH2;ASPA;CNDP2
Glycolysis / Gluconeogenesis	9.67e-06	0.000116	20.0131	231.091	ALDH3A2;ACSS2;ALDH2;ACSS1;HK1
Choline metabolism in cancer	6.13e-05	0.000613	13.3212	129.211	SLC22A3;PLA2G4F;SLC44A4;SLC22A5;PIP5K1C
Pantothenate and CoA biosynthesis	9.32e-05	0.000834	40.4411	375.312	ALDH3A2;ALDH2;BCAT2
alpha-Linolenic acid metabolism	0.000159	0.00127402	33.0815	289.298	PLA2G4F;PLA2G5;ACAA1
Glyoxylate and dicarboxylate metabolism	0.000277	0.00207627	26.9485	220.764	ACSS2;PCCA;ACSS1
Starch and sucrose metabolism	0.000478	0.00337399	22.0421	168.533	GYS1;GAA;HK1
Tryptophan metabolism	0.000755	0.00503022	18.6454	134.049	ALDH3A2;ALDH2;EHHADH
Arachidonic acid metabolism	0.00223209	0.0121895	12.5254	76.4655	PLA2G4F;EPHX2;PLA2G5
Lysine degradation	0.00244789	0.0127716	12.1067	72.7919	ALDH3A2;ALDH2;EHHADH
Fluid shear stress and atherosclerosis	0.00292749	0.0146374	7.23548	42.209	GSTM4;GSTM3;GSTM2;GSTM5
PPAR signaling pathway	0.00386427	0.0173415	10.2254	56.8119	CYP27A1;EHHADH;ACAA1
Arginine biosynthesis	0.00390184	0.0173415	23.9699	132.944	ARG2;NOS1
Renin-angiotensin system	0.0042617	0.0182644	22.8273	124.593	ANPEP;KLK2
Hepatocellular carcinoma	0.00573731	0.0237406	5.94731	30.6926	GSTM4;GSTM3;GSTM2;GSTM5
Butanoate metabolism	0.00628031	0.0251213	18.4328	93.4605	EHHADH;ABAT
Linoleic acid metabolism	0.00672701	0.02604	17.7492	88.7749	PLA2G4F;PLA2G5
Galactose metabolism	0.00766237	0.0278632	16.5235	80.493	GAA;HK1
Alanine, aspartate and glutamate metabolism	0.0107953	0.0370126	13.6867	61.9824	ABAT;ASPA
Glycine, serine and threonine metabolism	0.0125397	0.0417991	12.6043	55.1924	DMGDH;GCAT

## Sheet: Supplementary Materials4
TWIK-high: Gene ontology enrichment for metabolic processes
Term	P-value	Adjusted P-value	Odds Ratio	Combined Score	Genes
Ubiquitin Conjugating Enzyme Activity (GO:0061631)	2.27e-09	5.47e-07	41.1351	818.664	UBE2W;UBE2C;UBE2D2;UBE2E3;UBE2T;UBE2N;UBE2A
Ubiquitin-Like Protein Conjugating Enzyme Activity (GO:0061650)	4.46e-09	5.47e-07	36.7222	706.076	UBE2W;UBE2C;UBE2D2;UBE2E3;UBE2T;UBE2N;UBE2A
Acyltransferase Activity, Transferring Groups Other Than Amino-Acyl Groups (GO:0016747)	1.68e-08	1.37e-06	21.1109	377.976	LIPT1;LPGAT1;ESCO1;ESCO2;MBOAT4;LCLAT1;ZDHHC17;ZDHHC3
Ubiquitin-Like Protein Transferase Activity (GO:0019787)	1.49e-07	9.12e-06	7.94737	124.931	UBE2W;RNF139;UBE2C;UHRF1;UBE2D2;UBE2E3;UBE2T;SIAH1;UBA3;RNF182;UBE2N;UBE2A
UDP-glycosyltransferase Activity (GO:0008194)	2.48e-07	1.02e-05	19.0162	289.211	UGT1A10;PIGA;HAS2;UGT1A8;B4GALT4;UGT1A7;B4GALNT4
Ubiquitin-Protein Transferase Activity (GO:0004842)	2.51e-07	1.02e-05	5.78978	88.0033	UBE3C;UBE2C;UHRF1;UBE2D2;UBE2E3;SIAH1;CBLB;UBE2A;UBE2W;RNF139;RNF19A;UBE2T;HLTF;RNF182;UBE2N
Oxidoreductase Activity, Acting On Paired Donors, With Incorporation Or Reduction Of Molecular Oxygen, Reduced Flavin Or Flavoprotein As One Donor, And Incorporation Of One Atom Of Oxygen (GO:0016712)	2.74e-05	0.00096	27.3803	287.592	CYP2C9;HMOX1;CYP2C19;CYP2C18
Heme Binding (GO:0020037)	3.63e-05	0.00111099	10.7718	110.134	CYP26A1;CYP2C9;HMOX1;CYP2C19;PTGS2;CYP2C18
Monocarboxylic Acid Binding (GO:0033293)	4.37e-05	0.00118907	23.9541	240.466	UGT1A10;CYP26A1;UGT1A8;UGT1A7
Glucuronosyltransferase Activity (GO:0015020)	5.78e-05	0.00124433	22.1093	215.745	UGT1A10;CHSY3;UGT1A8;UGT1A7
Retinoid Binding (GO:0005501)	5.78e-05	0.00124433	22.1093	215.745	UGT1A10;CYP26A1;UGT1A8;UGT1A7
Hexosyltransferase Activity (GO:0016758)	6.32e-05	0.00124433	9.6902	93.6953	UGT1A10;HAS2;UGT1A8;B4GALT4;UGT1A7;B4GALNT4
O-acyltransferase Activity (GO:0008374)	6.6e-05	0.00124433	21.2893	204.92	LPGAT1;LPCAT1;MBOAT4;LCLAT1
Ubiquitin Protein Ligase Activity (GO:0061630)	7.78e-05	0.00127133	4.92223	46.5687	UBE3C;RNF139;UBE2C;UHRF1;UBE2D2;RNF19A;HLTF;SIAH1;CBLB;UBE2A
Solute:Sodium Symporter Activity (GO:0015370)	9.57e-05	0.00146572	19.1575	177.285	SLC4A8;SLC20A1;SLC5A1;SLC17A4
Beta-1,3-Galactosyltransferase Activity (GO:0048531)	0.00012	0.00173572	38.9411	351.419	C1GALT1;B3GALT1;B3GNT2
Arachidonic Acid Epoxygenase Activity (GO:0008392)	0.00015	0.00203848	35.6942	314.339	CYP2C9;CYP2C19;CYP2C18
Arachidonic Acid Monooxygenase Activity (GO:0008391)	0.000183	0.0023645	32.9469	283.475	CYP2C9;CYP2C19;CYP2C18
5'-3' RNA Polymerase Activity (GO:0034062)	0.000264	0.00323926	28.5511	235.202	POLR3F;POLR3G;TRNT1
1-Acylglycerol-3-Phosphate O-acyltransferase Activity (GO:0003841)	0.000312	0.00332754	26.7653	216.03	LPGAT1;LPCAT1;LCLAT1
UDP-galactosyltransferase Activity (GO:0035250)	0.000312	0.00332754	26.7653	216.03	B3GALT1;B3GNT2;B4GALT4
Retinoic Acid Binding (GO:0001972)	0.000312	0.00332754	26.7653	216.03	UGT1A10;UGT1A8;UGT1A7
Lysophosphatidic Acid Acyltransferase Activity (GO:0042171)	0.000366	0.00373218	25.1896	199.35	LPGAT1;LPCAT1;LCLAT1
Ubiquitin-Like Protein Ligase Activity (GO:0061659)	0.000467	0.00457254	4.26709	32.7288	UBE3C;RNF139;UBE2C;UHRF1;UBE2D2;RNF19A;HLTF;SIAH1;CBLB
Phosphatidylcholine-Sterol O-acyltransferase Activator Activity (GO:0060228)	0.000494	0.00465113	94.5476	719.867	APOC1;APOA5
Amino Acid Transmembrane Transporter Activity (GO:0015171)	0.000672	0.00609612	11.0401	80.654	SLC6A19;SLC6A18;SLC7A7;SLC7A11
CDP-alcohol Phosphatidyltransferase Activity (GO:0017169)	0.000737	0.00622583	70.9071	511.454	CDS1;CHPT1
Alpha-Glucosidase Activity (GO:0090599)	0.000737	0.00622583	70.9071	511.454	MGAM;SI
Cysteine-Type Endopeptidase Activity (GO:0004197)	0.000959	0.00757926	7.13919	49.6146	USP15;CTSK;CLC;CTSS;CTSC
2-Acylglycerol-3-Phosphate O-acyltransferase Activity (GO:0047144)	0.00102691	0.00762401	56.7229	390.322	LPGAT1;LPCAT1
Thyroid Hormone Transmembrane Transporter Activity (GO:0015349)	0.00102691	0.00762401	56.7229	390.322	SLCO1C1;SLC17A4
Ubiquitin-Like Protein Ligase Binding (GO:0044389)	0.00108992	0.00782849	4.15935	28.3736	UBE2W;UBE2C;UBE2D2;UBE2T;HLTF;UBE2N;UBE2A;PARP9
Acylglycerol O-acyltransferase Activity (GO:0016411)	0.00111836	0.00782849	16.4626	111.878	LPGAT1;LPCAT1;LCLAT1
Lysophospholipid Acyltransferase Activity (GO:0071617)	0.00136284	0.00927488	47.2667	311.874	LPGAT1;LPCAT1
Lipase Inhibitor Activity (GO:0055102)	0.00174407	0.0115063	40.5122	257.315	APOC2;APOC1
Ubiquitin-Like Protein Conjugating Enzyme Binding (GO:0044390)	0.00178466	0.0115063	13.8039	87.3584	RNF19A;SIAH1;UBA2
UDP-galactose:beta-N-acetylglucosamine Beta-1,3-Galactosyltransferase Activity (GO:0008499)	0.00263985	0.0161691	31.5063	187.054	B3GALT1;B3GNT2
Sodium:Phosphate Symporter Activity (GO:0005436)	0.00263985	0.0161691	31.5063	187.054	SLC20A1;SLC17A4
Acetylgalactosaminyltransferase Activity (GO:0008376)	0.00430723	0.0251255	23.6262	128.703	CHSY3;B4GALNT4
Solute:Inorganic Anion Antiporter Activity (GO:0005452)	0.00430723	0.0251255	23.6262	128.703	SLC4A8;SLC22A8
Antiporter Activity (GO:0015297)	0.00633411	0.0352695	8.55022	43.2795	SLC4A8;SLC7A11;SLC22A8
Pyridoxal Phosphate Binding (GO:0030170)	0.00874621	0.0465284	15.746	74.6226	SDS;AGXT
Cysteine-Type Endopeptidase Activator Activity Involved In Apoptotic Process (GO:0008656)	0.00874621	0.0465284	15.746	74.6226	CTSK;CTSS
Secondary Active Transmembrane Transporter Activity (GO:0015291)	0.00892585	0.0465284	7.49754	35.3794	SLCO1C1;SLC20A1;SLC17A4
TWIK-low: Gene ontology enrichment for metabolic processes
Term	P-value	Adjusted P-value	Odds Ratio	Combined Score	Genes
Glutathione Transferase Activity (GO:0004364)	1.12e-07	1.11e-05	54.0543	865.128	GSTM4;GSTZ1;GSTM3;GSTM2;GSTM5
Acid-Thiol Ligase Activity (GO:0016878)	1.47e-07	1.11e-05	122.883	1933.7	ACSS3;ACSS2;ACSS1;ACSF3
Glutathione Binding (GO:0043295)	6.11e-06	0.000307	121.396	1457.45	GSTM4;GSTM3;GSTM2
CoA-ligase Activity (GO:0016405)	1.59e-05	0.000598	80.9187	894.325	ACSS3;ACSS2;ACSS1
Aldehyde Dehydrogenase (NAD+) Activity (GO:0004029)	2.61e-05	0.000656	66.1996	698.72	ALDH3A2;ALDH2;ALDH1A2
Aldehyde Dehydrogenase [NAD(P)+] Activity (GO:0004030)	2.61e-05	0.000656	66.1996	698.72	ALDH3A2;ALDH2;ALDH1A2
Quaternary Ammonium Group Transmembrane Transporter Activity (GO:0015651)	4.83e-05	0.0010409	52.0061	516.89	SLC22A3;SLC22A5;SLC44A4
Oxidoreductase Activity, Acting On The Aldehyde Or Oxo Group Of Donors, NAD Or NADP As Acceptor (GO:0016620)	8.02e-05	0.00147373	42.8221	403.879	ALDH3A2;ALDH2;ALDH1A2
Flavin Adenine Dinucleotide Binding (GO:0050660)	8.78e-05	0.00147373	19.2341	179.647	ACADVL;LDHD;GSR;NOS1
Succinate Transmembrane Transporter Activity (GO:0015141)	0.000177	0.00267308	159.936	1381.72	SLC13A3;SLC25A11
Organic Acid:Sodium Symporter Activity (GO:0005343)	0.000958	0.0120501	53.2959	370.462	SLC13A3;SLC5A8
Transaminase Activity (GO:0008483)	0.00157136	0.0169483	39.9659	258.012	ABAT;BCAT2
C4-dicarboxylate Transmembrane Transporter Activity (GO:0015556)	0.00157136	0.0169483	39.9659	258.012	SLC13A3;SLC25A11
Carboxylic Acid Transmembrane Transporter Activity (GO:0046943)	0.00202854	0.0183041	12.9741	80.445	SLC13A3;SLC5A8;SLC43A1
Calcium-Dependent Phospholipase A2 Activity (GO:0047498)	0.00206073	0.0183041	34.253	211.844	PLA2G4F;PLA2G5
Sialyltransferase Activity (GO:0008373)	0.00322704	0.0270712	26.6359	152.788	ST6GAL1;ST6GALNAC1
Phospholipase Activity (GO:0004620)	0.00432099	0.0343405	9.80933	53.4046	PLA2G4F;PLCL1;PLD3
Phosphatase Activity (GO:0016791)	0.00532936	0.0402367	9.07088	47.4818	EPHX2;INPP5K;ACP2
Dicarboxylic Acid Transmembrane Transporter Activity (GO:0005310)	0.00628031	0.0431058	18.4328	93.4605	SLC13A3;SLC25A11
Metal Ion Binding (GO:0046872)	0.00671489	0.0440847	3.38738	16.9485	PLA2G4F;CANT1;GSS;EPHX2;MAN1B1;PLA2G5;TGM3
Adenyl Nucleotide Binding (GO:0030554)	0.00766237	0.0462807	16.5235	80.493	ALDH2;NOS1
Phospholipase A2 Activity (GO:0004623)	0.00766237	0.0462807	16.5235	80.493	PLA2G4F;PLA2G5

## Sheet: Supplementary Materials5
TWIK-high: Ion channel blocker set enrichment
Term	P-value	Adjusted P-value	Odds Ratio	Combined Score	Genes
glibenclamide HL60 DOWN	4.45026e-47	8.90051e-44	16.6315	1775.06	FEN1;TMEM183A;NUP107;ZWILCH;SLC2A3;ZFAND1;KIF11;MKI67;SMC4;RCBTB1;KIF15;CDC20;PSMD6;SNRPD1;CA2;PBK;KNTC1;TOPBP1;LGALS8;DLGAP5;TMPO;YWHAH;SYK;UBE2E3;TFB2M;PSMA6;CCNE2;ESPL1;CLNS1A;MTF2;TIMELESS;KIF2C;HPRT1;AIDA;DTL;PSMD12;SET;CLDND1;WDR26;CBFB;ODC1;CDCA8;CXCR4;AURKA;CCNB1;ZNF706;RAD21;NRIP3;IARS2;FCGR1A;BUB1;CTNNAL1;FANCI;RRM1;TOR1A;RRM2;SPAG5;UBE2C;ASNS;UBE2A;AZIN1;DNAJA1;RIT1;EVI2A;KIF4A;CDK1;RG…
ethosuximide HL60 DOWN	1.81998e-18	1.91577e-16	20.2114	825.59	CDV3;PSMD12;CBX3;NAP1L1;TFB2M;SHCBP1;CCT6A;CCNE2;RACGAP1;XPOT;RGS1;RAD21;UBA3;NEK2;CEP170;FAM3C;KPNA2;TRMT61B;SLC19A2;MAD2L1
valproic acid HL60 UP	5.7376e-14	3.01979e-12	12.2046	372.108	CLDND1;TNFAIP6;CHUK;GK;GCH1;ZWILCH;INSIG2;PAQR3;SLC2A3;ATP1B1;RCBTB1;WDR44;MARCKS;TSPAN13;SLC9A6;HLTF;CRY1;NEK2;CDR2
dexverapamil MCF7 DOWN	4.964e-13	2.36381e-11	10.7134	303.526	PSMD12;CPSF6;RRM2;GCH1;ZWILCH;UBE2E3;NAP1L1;ATP1B1;SMC4;MARCKS;CA2;RAD21;HLTF;PBK;MCM4;KPNA2;TMPO;ATR;MAD2L1
valproic acid HL60 DOWN	4.39215e-11	1.39433e-09	12.9047	307.759	RRM2;SYK;PUS7;LMNB1;MS4A6A;MAT2A;XPOT;GPR183;DMXL2;TFEC;MCM4;FCGR1A;TMPO;YWHAH
ampyrone HL60 DOWN	8.36799e-09	1.85955e-07	5.03531	93.651	PSMD12;FEN1;TOR1A;CPSF6;CBFB;SYK;ZWILCH;ODC1;CDCA8;KIF11;TFB2M;KIF15;CCNB1;RIT1;SLC9A6;ESPL1;CA2;KIF4A;MTF2;KIF2C;LGALS8;PAIP1
carbamazepine CTD 00005574	1.97408e-07	3.49395e-06	5.9221	91.4254	CHRNB2;POLQ;CPSF6;IGFBP3;NCOA3;TXNRD1;CDC7;DKK1;AZIN1;DNAJA1;MED14;CCNE2;STMN1;E2F2;E2F5
disopyramide MCF7 DOWN	1.93754e-05	0.000210602	17.343	188.197	CDV3;RRM1;MAT2A;MCM4;BUB1
diltiazem PC3 DOWN	3.03001e-05	0.000309184	5.02575	52.2897	NRP1;FEN1;RRM1;RIT1;CCNE2;MAT2A;PLAU;MCM4;NEK2;BUB1;YWHAH
valproic acid MCF7 DOWN	0.000152361	0.00130223	8.1793	71.8899	CCNA2;NRP1;GABPB1;DKK1;TMPO;PAIP1
valproic acid MCF7 UP	0.000190079	0.00158173	7.83651	67.1438	DMXL2;CRY1;ATP1B1;ULBP2;GPR137B;SLC19A2
VALPROIC ACID CTD 00006977	0.0017197	0.0100568	1.6934	10.7795	NRP1;FEN1;SLC2A3;ZFAND1;GABPB1;LMNB1;KIF15;PSMD6;MED14;PLAU;CA2;PBK;KNTC1;CEP170;FAM3C;TOPBP1;LGALS8;TMPO;SYK;CHUK;IGFBP3;NCOA3;PUS7;DKK1;CCNA2;CCNE2;MTF2;TIMELESS;CRY1;KIF2C;HPRT1;DTL;B4GALT4;PSMD12;SET;WDR26;ODC1;CXCR4;AURKA;ZNF706;MAT2A;RAD21;HLTF;NRIP3;BUB1;CDR2;SLC19A2;PAIP1;POLQ;RRM1;CPSF6;RRM2;GK;SPAG5;GCH1;CBX3;TXNRD1;ASNS;CDC7;NAP1L1;SHCBP1;GPR137B;RIT1;MARCKS;TSPAN13;DMXL2;RGS10;POLR3G;…
TWIK-low: Ion channel blocker set enrichment
Term	P-value	Adjusted P-value	Odds Ratio	Combined Score	Genes
Verapamil hydrochloride BOSS	3.31e-09	3.74e-06	442.956	8649	SLC22A3;ACE;TP53;HK1
Topiramate	0.000118	0.00217731	173.452	1569.53	SCN7A;GRIA3
Tetraethylammonium hydroxide BOSS	0.00802339	0.0239123	151.295	730.06	HK1
amiodarone BOSS	0.00837098	0.0239123	144.71	692.146	ACE
lidocaine CTD 00006207	0.0101074	0.024883	118.839	546.006	SLC22A3
carbamazepine HL60 DOWN	0.0135723	0.0266725	87.5219	376.32	CFDP1
carbamazepine BOSS	0.0163368	0.0281411	72.2717	297.35	ACE
VERAPAMIL CTD 00006985	0.0177165	0.0292685	66.4767	268.118	SLC22A3
phenytoin CTD 00006527	0.0375372	0.0477132	30.6867	100.727	TP53

## Sheet: Supplementary Materials6
TWIK-high: Chemotherapy set enrichment
Term	P-value	Adjusted P-value	Odds Ratio	Combined Score	Genes
Crizotinib	2.12e-19	5.08e-16	83.6437	3596.33	ACVR1;LYN;PLK4;DYRK2;SYK;RIPK2;AURKA;SRPK1;TBK1;BMP2K;PIP5K1A;ROS1;MAP4K3
Crizotinib LINCS	6.48e-18	6.19e-15	80	3166.17	ACVR1;LYN;PLK4;DYRK2;TBK1;SYK;RIPK2;BMP2K;PIP5K1A;ROS1;MAP4K3;AURKA
Crizotinib FDA	7.77e-18	6.19e-15	78.7222	3101.4	ACVR1;LYN;PLK4;DYRK2;TBK1;SYK;RIPK2;BMP2K;PIP5K1A;ROS1;MAP4K3;AURKA
Crizotinib Kinome Scan	1.25e-13	1.99e-11	72	2139.3	ACVR1;LYN;PLK4;TBK1;RIPK2;BMP2K;ROS1;MAP4K3;AURKA
daunorubicin TTD 00007442	2.03e-07	4.96e-06	99.695	1536.17	TOP2A;TOP2B;CBFB;RECQL
daunorubicin CTD 00005752	2.22e-07	5.3e-06	28.32	433.887	TOP2A;BARD1;CBFB;CASP3;RECQL;TYMS
Isotretinoin	0.000711	0.00295167	58.6588	425.178	BARD1;HTR2B
daunorubicin MCF7 DOWN	0.00174805	0.00553466	4.16358	26.4356	BARD1;PLK4;DYRK2;TBK1;NCOA3;CHEK1;MAP4K3;AURKA
Crizotinib CTD 00004714	0.00323622	0.0089417	26.0379	149.284	CASP3;ROS1
TWIK-low: Chemotherapy set enrichment
Term	P-value	Adjusted P-value	Odds Ratio	Combined Score	Genes
docetaxel	0.00658262	0.0211918	190.219	955.532	TP53
6-Thioguanine CTD 00006874	0.00688097	0.0211918	181.564	904.005	KDM4A
DACTINOMYCIN	0.00717924	0.0211918	173.661	857.287	TP53
INDIRUBIN-3'-MONOXIME TTD 00008590	0.00956277	0.0222477	128.794	598.874	TP53
Retinoic acid TTD 00010557	0.0125355	0.0239751	97.3317	426.234	NR1H2
idarubicin hydrochloride	0.0131291	0.0244053	92.7953	402.075	TP53
Vincristine sulfate BOSS	0.0255272	0.0357668	46.8447	171.827	TP53
